# Supplementary material for: DGQR estimation for interval censored quantile regression with varying-coefficient models
Source: PLoS One. 2020 Nov 10;15(11):e0240046. doi: 10.1371/journal.pone.0240046 (PMC7654815; doi:10.1371/journal.pone.0240046)
Supplement: S1 File — (ZIP) [file pone.0240046.s001.zip]

Archive with 21 entries (20 files):
- DGQR estimation/
- DGQR estimation/.pdf
- DGQR estimation/beta1_censored.pdf
- DGQR estimation/beta1_complete.pdf
- DGQR estimation/beta2_censored.pdf
- DGQR estimation/beta2_complete.pdf
- DGQR estimation/example1.pdf
- DGQR estimation/example2.pdf
- DGQR estimation/plos2015.bst
- DGQR estimation/plos_latex_template.aux
- DGQR estimation/plos_latex_template.bbl
- DGQR estimation/plos_latex_template.blg
- DGQR estimation/plos_latex_template.log
- DGQR estimation/plos_latex_template.out
- DGQR estimation/plos_latex_template.out.bak
- DGQR estimation/plos_latex_template.pdf
- DGQR estimation/plos_latex_template.synctex.gz
- DGQR estimation/plos_latex_template.tex
- DGQR estimation/plos_latex_template.tex.bak
- DGQR estimation/plos_latex_template.tex.sav
- DGQR estimation/residual.pdf
