# Supplementary material for: DGQR estimation for interval censored quantile regression with varying-coefficient models
Source: PLoS One. 2020 Nov 10;15(11):e0240046. doi: 10.1371/journal.pone.0240046 (PMC7654815; doi:10.1371/journal.pone.0240046)
Supplement: S1 File — (ZIP) [file pone.0240046.s001.zip › DGQR estimation/plos_latex_template.aux]

\relax 
\providecommand\HyperFirstAtBeginDocument{\AtBeginDocument}
\HyperFirstAtBeginDocument{\ifx\hyper@anchor\@undefined
\global\let\oldcontentsline\contentsline
\gdef\contentsline#1#2#3#4{\oldcontentsline{#1}{#2}{#3}}
\global\let\oldnewlabel\newlabel
\gdef\newlabel#1#2{\newlabelxx{#1}#2}
\gdef\newlabelxx#1#2#3#4#5#6{\oldnewlabel{#1}{{#2}{#3}}}
\AtEndDocument{\ifx\hyper@anchor\@undefined
\let\contentsline\oldcontentsline
\let\newlabel\oldnewlabel
\fi}
\fi}
\global\let\hyper@last\relax 
\gdef\HyperFirstAtBeginDocument#1{#1}
\providecommand\HyField@AuxAddToFields[1]{}
\bibstyle{plos2015}
\citation{Cleveland1993}
\citation{Hastie1993}
\citation{HuangandWu2002}
\citation{Honda2004}
\citation{CaiandXu2009}
\citation{YuanandJu2017}
\citation{TangandZhou2015}
\citation{Sun2015}
\citation{Bassett1978}
\citation{Zhao2013}
\citation{Sun2006}
\citation{FengandDuan2017}
\citation{ChayandPowell2001}
\citation{JiandPeng2012}
\citation{LiandZhang1998}
\citation{LinandHe2012}
\citation{ZhouandFeng2017}
\citation{YinandZeng2014}
\citation{XieandZhou2015}
\newlabel{2.1}{{1}{2}{DGQR estimation\relax }{equation.0.1}{}}
\citation{TangandZhou2015}
\citation{Honda2004}
\citation{Koenker2001}
\citation{ZhouandFeng2017}
\newlabel{2.2}{{2}{3}{DGQR estimation\relax }{equation.0.2}{}}
\newlabel{model1}{{3}{3}{DGQR estimation\relax }{equation.0.3}{}}
\newlabel{model2}{{4}{3}{DGQR estimation\relax }{equation.0.4}{}}
\citation{TangandZhou2015}
\citation{TangandZhou2015}
\citation{WuandChiang2000}
\citation{Kim2010}
\citation{ZhouandFeng2017}
\citation{ZhouandFeng2017}
\@writefile{lof}{\contentsline {figure}{\numberline {1}{\ignorespaces Parameter setting based on Example 2 and $\tau =0.5$. The solid curves true function $\beta (t)$; dotted line estimated function $\mathaccentV {hat}05E{\beta }(t)$.\relax }}{6}{figure.caption.8}}
\citation{ZhouandFeng2017}
\@writefile{lof}{\contentsline {figure}{\numberline {2}{\ignorespaces Parameter setting based on Example 2 and $\tau =0.5$. The solid curves true function $\beta (t)$; dotted line estimated function $\mathaccentV {hat}05E{\beta }(t)$.\relax }}{8}{figure.caption.10}}
\@writefile{lof}{\contentsline {figure}{\numberline {3}{\ignorespaces Estimates and the corresponding pointwise confidence interval of $\beta _1(t)$, $\beta _2(t)$ for complete data.\relax }}{9}{figure.caption.13}}
\@writefile{lof}{\contentsline {figure}{\numberline {4}{\ignorespaces Estimates and the corresponding pointwise confidence interval of $\beta _1(t)$, $\beta _2(t)$ for interval censored data.\relax }}{9}{figure.caption.14}}
\newlabel{6.1}{{5}{9}{Empirical analysis\relax }{equation.0.5}{}}
\@writefile{lof}{\contentsline {figure}{\numberline {5}{\ignorespaces Residual histogram (a) and AFC (b) plot. \relax }}{10}{figure.caption.15}}
\citation{ZhouandFeng2017}
\citation{ZhouandFeng2017}
\bibcite{Cleveland1993}{1}
\bibcite{Hastie1993}{2}
\bibcite{HuangandWu2002}{3}
\bibcite{Honda2004}{4}
\bibcite{CaiandXu2009}{5}
\bibcite{YuanandJu2017}{6}
\bibcite{TangandZhou2015}{7}
\bibcite{Sun2015}{8}
\bibcite{Bassett1978}{9}
\bibcite{Zhao2013}{10}
\bibcite{Sun2006}{11}
\bibcite{FengandDuan2017}{12}
\bibcite{ChayandPowell2001}{13}
\bibcite{JiandPeng2012}{14}
\bibcite{LiandZhang1998}{15}
\bibcite{LinandHe2012}{16}
\bibcite{ZhouandFeng2017}{17}
\bibcite{YinandZeng2014}{18}
\bibcite{XieandZhou2015}{19}
\bibcite{Koenker2001}{20}
\bibcite{WuandChiang2000}{21}
\bibcite{Kim2010}{22}
\newlabel{LastPage}{{}{17}{}{page.17}{}}
\xdef\lastpage@lastpage{17}
\xdef\lastpage@lastpageHy{17}
