# Supplementary material for: DGQR estimation for interval censored quantile regression with varying-coefficient models
Source: PLoS One. 2020 Nov 10;15(11):e0240046. doi: 10.1371/journal.pone.0240046 (PMC7654815; doi:10.1371/journal.pone.0240046)
Supplement: S1 File — (ZIP) [file pone.0240046.s001.zip › DGQR estimation/plos_latex_template.blg]

This is BibTeX, Version 0.99dThe top-level auxiliary file: plos_latex_template.aux
I found no \citation commands---while reading file plos_latex_template.aux
I found no \bibdata command---while reading file plos_latex_template.aux
I found no \bibstyle command---while reading file plos_latex_template.aux
(There were 3 error messages)
