# Supplementary material for: DGQR estimation for interval censored quantile regression with varying-coefficient models
Source: PLoS One. 2020 Nov 10;15(11):e0240046. doi: 10.1371/journal.pone.0240046 (PMC7654815; doi:10.1371/journal.pone.0240046)
Supplement: S1 File — (ZIP) [file pone.0240046.s001.zip › DGQR estimation/plos_latex_template.tex]

% Template for PLoS
% Version 3.5 March 2018
%
% % % % % % % % % % % % % % % % % % % % % %
%
% -- IMPORTANT NOTE
%
% This template contains comments intended
% to minimize problems and delays during our production
% process. Please follow the template instructions
% whenever possible.
%
% % % % % % % % % % % % % % % % % % % % % % %
%
% Once your paper is accepted for publication,
% PLEASE REMOVE ALL TRACKED CHANGES in this file
% and leave only the final text of your manuscript.
% PLOS recommends the use of latexdiff to track changes during review, as this will help to maintain a clean tex file.
% Visit https://www.ctan.org/pkg/latexdiff?lang=en for info or contact us at latex@plos.org.
%
%
% There are no restrictions on package use within the LaTeX files except that
% no packages listed in the template may be deleted.
%
% Please do not include colors or graphics in the text.
%
% The manuscript LaTeX source should be contained within a single file (do not use \input, \externaldocument, or similar commands).
%
% % % % % % % % % % % % % % % % % % % % % % %
%
% -- FIGURES AND TABLES
%
% Please include tables/figure captions directly after the paragraph where they are first cited in the text.
%
% DO NOT INCLUDE GRAPHICS IN YOUR MANUSCRIPT
% - Figures should be uploaded separately from your manuscript file.
% - Figures generated using LaTeX should be extracted and removed from the PDF before submission.
% - Figures containing multiple panels/subfigures must be combined into one image file before submission.
% For figure citations, please use "Fig" instead of "Figure".
% See http://journals.plos.org/plosone/s/figures for PLOS figure guidelines.
%
% Tables should be cell-based and may not contain:
% - spacing/line breaks within cells to alter layout or alignment
% - do not nest tabular environments (no tabular environments within tabular environments)
% - no graphics or colored text (cell background color/shading OK)
% See http://journals.plos.org/plosone/s/tables for table guidelines.
%
% For tables that exceed the width of the text column, use the adjustwidth environment as illustrated in the example table in text below.
%
% % % % % % % % % % % % % % % % % % % % % % % %
%
% -- EQUATIONS, MATH SYMBOLS, SUBSCRIPTS, AND SUPERSCRIPTS
%
% IMPORTANT
% Below are a few tips to help format your equations and other special characters according to our specifications. For more tips to help reduce the possibility of formatting errors during conversion, please see our LaTeX guidelines at http://journals.plos.org/plosone/s/latex
%
% For inline equations, please be sure to include all portions of an equation in the math environment.  For example, x$^2$ is incorrect; this should be formatted as $x^2$ (or $\mathrm{x}^2$ if the romanized font is desired).
%
% Do not include text that is not math in the math environment. For example, CO2 should be written as CO\textsubscript{2} instead of CO$_2$.
%
% Please add line breaks to long display equations when possible in order to fit size of the column.
%
% For inline equations, please do not include punctuation (commas, etc) within the math environment unless this is part of the equation.
%
% When adding superscript or subscripts outside of brackets/braces, please group using {}.  For example, change "[U(D,E,\gamma)]^2" to "{[U(D,E,\gamma)]}^2".
%
% Do not use \cal for caligraphic font.  Instead, use \mathcal{}
%
% % % % % % % % % % % % % % % % % % % % % % % %
%
% Please contact latex@plos.org with any questions.
%
% % % % % % % % % % % % % % % % % % % % % % % %

\documentclass[10pt,letterpaper]{article}
\usepackage[top=0.85in,left=1.5in,footskip=0.75in]{geometry}

% amsmath and amssymb packages, useful for mathematical formulas and symbols
\usepackage{amsmath,amssymb}

% Use adjustwidth environment to exceed column width (see example table in text)
\usepackage{changepage}

% Use Unicode characters when possible
\usepackage[utf8x]{inputenc}

% textcomp package and marvosym package for additional characters
\usepackage{textcomp,marvosym}

% cite package, to clean up citations in the main text. Do not remove.
\usepackage{cite}

% Use nameref to cite supporting information files (see Supporting Information section for more info)
\usepackage{nameref,hyperref}

% line numbers
\usepackage[right]{lineno}

% ligatures disabled
\usepackage{microtype}
\DisableLigatures[f]{encoding = *, family = * }

% color can be used to apply background shading to table cells only
\usepackage[table]{xcolor}

% array package and thick rules for tables
\usepackage{array}

% create "+" rule type for thick vertical lines
\newcolumntype{+}{!{\vrule width 2pt}}

% create \thickcline for thick horizontal lines of variable length
\newlength\savedwidth
\newcommand\thickcline[1]{%
  \noalign{\global\savedwidth\arrayrulewidth\global\arrayrulewidth 2pt}%
  \cline{#1}%
  \noalign{\vskip\arrayrulewidth}%
  \noalign{\global\arrayrulewidth\savedwidth}%
}

% \thickhline command for thick horizontal lines that span the table
\newcommand\thickhline{\noalign{\global\savedwidth\arrayrulewidth\global\arrayrulewidth 2pt}%
\hline
\noalign{\global\arrayrulewidth\savedwidth}}


% Remove comment for double spacing
%\usepackage{setspace}
%\doublespacing

% Text layout
\raggedright
\setlength{\parindent}{0.5cm}
\textwidth 5.25in
\textheight 8.75in

% Bold the 'Figure #' in the caption and separate it from the title/caption with a period
% Captions will be left justified
\usepackage[aboveskip=1pt,labelfont=bf,labelsep=period,justification=raggedright,singlelinecheck=off]{caption}
\renewcommand{\figurename}{Fig}

% Use the PLoS provided BiBTeX style
\bibliographystyle{plos2015}

% Remove brackets from numbering in List of References
\makeatletter
\renewcommand{\@biblabel}[1]{\quad#1.}
\makeatother

\usepackage{ragged2e}
\justifying\let\raggedright\justifying

% Header and Footer with logo
\usepackage{lastpage,fancyhdr,graphicx}
\usepackage{epstopdf}
%\pagestyle{myheadings}
\pagestyle{fancy}
\fancyhf{}
%\setlength{\headheight}{27.023pt}
%\lhead{\includegraphics[width=2.0in]{PLOS-submission.eps}}
\rfoot{\thepage/\pageref{LastPage}}
\renewcommand{\headrulewidth}{0pt}
\renewcommand{\footrule}{\hrule height 2pt \vspace{2mm}}
\fancyheadoffset[L]{1.25in}
\fancyfootoffset[L]{1.25in}
\lfoot{\today}

%% Include all macros below

\newcommand{\lorem}{{\bf LOREM}}
\newcommand{\ipsum}{{\bf IPSUM}}

%% END MACROS SECTION


\begin{document}
\vspace*{0.2in}

% Title must be 250 characters or less.
\begin{flushleft}
{\Large
\textbf\newline{DGQR estimation for interval censored quantile regression with varying-coefficient models} % Please use "sentence case" for title and headings (capitalize only the first word in a title (or heading), the first word in a subtitle (or subheading), and any proper nouns).
}
\newline
% Insert author names, affiliations and corresponding author email (do not include titles, positions, or degrees).
\\
ChunJing Li\textsuperscript{},
Yun Li\textsuperscript{},
Xue Ding\textsuperscript{ },
XiaoGang Dong\textsuperscript{*}
\\
\bigskip
School of Mathematics and Statistics/Changchun University of Technology/Changchun, China

\bigskip

% Insert additional author notes using the symbols described below. Insert symbol callouts after author names as necessary.
%
% Remove or comment out the author notes below if they aren't used.
%
% Primary Equal Contribution Note
%\Yinyang These authors contributed equally to this work.

% Additional Equal Contribution Note
% Also use this double-dagger symbol for special authorship notes, such as senior authorship.
%\ddag These authors also contributed equally to this work.

% Current address notes
%\textcurrency Current Address: Dept/Program/Center, Institution Name, City, State, Country % change symbol to "\textcurrency a" if more than one current address note
% \textcurrency b Insert second current address
% \textcurrency c Insert third current address

% Deceased author note
%\dag Deceased

% Group/Consortium Author Note
%\textpilcrow Membership list can be found in the Acknowledgments section.

% Use the asterisk to denote corresponding authorship and provide email address in note below.
* dongxiaogang@ccut.edu.cn

\end{flushleft}
% Please keep the abstract below 300 words
\section*{Abstract}

This paper propose a direct generalization quantile regression estimation method (DGQR estimation) for quantile regression with varying-coefficient models with interval censored data, which is a direct generalization for complete observed data. The consistency and asymptotic normality properties of the estimators are obtained. The proposed method has the advantage that does not require the censoring vectors to be identically distributed. The effectiveness of the method is verified by some  simulation studies and a real data example.\\
%\textbf{keywords:} {interval censored data~~DGQR estimation~~varying-coefficient model~~quantile regression

% Please keep the Author Summary between 150 and 200 words
% Use first person. PLOS ONE authors please skip this step.
% Author Summary not valid for PLOS ONE submissions.
%\section*{Author summary}
%Lorem ipsum dolor sit amet, consectetur adipiscing elit. Curabitur eget porta erat. Morbi consectetur est vel gravida pretium. Suspendisse ut dui eu ante cursus gravida non sed sem. Nullam sapien tellus, commodo id velit id, eleifend volutpat quam. Phasellus mauris velit, dapibus finibus elementum vel, pulvinar non tellus. Nunc pellentesque pretium diam, quis maximus dolor faucibus id. Nunc convallis sodales ante, ut ullamcorper est egestas vitae. Nam sit amet enim ultrices, ultrices elit pulvinar, volutpat risus.

\linenumbers

% Use "Eq" instead of "Equation" for equation citations.
\section*{Introduction}

Varying-coefficient models are among popular models that have been proposed to reduce the curse of dimensionality.
They were natural extensions of classical parametric models %with good interpretability and are becoming more
and more popular in data analysis. Thanks to their flexibility and interpretability.
%In the past few decades, a lot of efforts have been devoted to the methodology, nature and application of varying-coefficient models.
Varying-coefficient models were frist introduced by Cleveland~\cite{Cleveland1993}. Hastie and Tibshirani~\cite{Hastie1993} extended it to regression models and generalized regression models. Huang and Wu~\cite{HuangandWu2002} proposed an inference program based on the resampling subject bootstrap, which is based on the varying-coefficient model.
At present, there were many results of parameter estimation studies on quantile regression for varying-coefficient models, such as, Honda~\cite{Honda2004} considered varying-coefficient quantile regression. Cai and Xu~\cite{CaiandXu2009} studied quantile regression estimation for varying coefficients dynamic models. Yuan and Ju~\cite{YuanandJu2017} considered a varying-coefficient quantile regression model in which some covariates random missing, and proposed a weighted estimate based on empirical likelihood.
Tang and Zhou~\cite{TangandZhou2015} used inverse probability weighted method in the varying-coefficient composite quantile regression model with random missing covariates. Sun and Sun~\cite{Sun2015} proposed optimal inverse probability weighted estimation of regression parameters when selection probabilities were known in the quantile regression model with varying-coefficient.

We focus on the following varying-coefficient quantile regression model in this article:
$$Q_{\tau}(y_i|x_i,T_i)=x_i^\top \beta_\tau(T_i),\ \   i=1,\cdots,n.$$
where $\tau \in (0,1)$, $y_i$ is the response variable of interest, which may represent the timing of the occurrence of some events, such as the time of death or disease, or some transformation of the time to the event~\cite{Bassett1978}, and $x_i$ is an observable covariate vector. $Q_{\tau} (y_i|x_i)$ is the conditional quantile function~\cite{Zhao2013} of $y_i$ given $x_i$, and $\beta_\tau(T)\in R^m$ is the coefficient function vector dependent on $\tau$.

However, in some practical applications, $y_i$ may not be fully observed due to the occurrence of censoring. For example, response variable $y_i$ is subjected to interval censoring: suppose one does not observe $y_i$, but censoring vector $t_{1i}$, $t_{2i}$, which satisfies $ P(t_{1i} < y_i \leq t_{2i}) = 1 $.
Interval censored data is naturally produced in many clinical trials and longitudinal studies where individuals are tested regularly but not continuously.
Interval censored data have been discussed by Sun~\cite{Sun2006} discuss several important topics about interval-censored failure time data that can occur in practice. Feng and Duan~\cite{FengandDuan2017} studied a interval-censored data that distribution of  or the underlying mechanisms behind censoring variables  may depend on the treatment method, so it is different for subjects in different treatment groups. Chay and Powell~\cite{ChayandPowell2001}, Ji and Peng~\cite{JiandPeng2012}, Li and Zhang~\cite{LiandZhang1998}, Lin and He~\cite{LinandHe2012}, concerned linear regression with interval censored data.  Zhou and Feng~\cite{ZhouandFeng2017} propose  an estimation method for quantile regression models with interval censored data.
%which as direct generalization of the quantile regression for complete observed data.
For varying-coefficient quantile regression model with censored data,  Yin and Zeng~\cite{YinandZeng2014} proposed a varying-coefficient quantile regression model subject to random censoring.  Xie and Zhou~\cite{XieandZhou 2015} adopted a weighted inverse probability approach to develop a varying-coefficient model to the estimation of regression quantiles under random data censoring. These studies have not considered the coefficient function estimation method of the interval censored data.

%Feng and Duan~\cite{FengandDuan2017}considered the comparison based on interval-censored data in the presence of unequal censoring.

The primary goal of this article is to develop a estimate method with interval censored data. We will use methods to estimate the coefficient function vector $\beta_\tau(T)$ for general $\tau\in(0,1)$.
%which proposed by Zhou and Feng~\cite{ZhouandFeng2017}.
We propose a  direct generalization quantile regression(DGQR) estimation method and first to develop theory and methodology of the quantile regression for varying-coefficient models with interval censored data. Under some regularity conditions, obtain the asymptotic normality of $\hat{\beta}_\tau(t)$. The proposed estimator is defined as the optimal solution point of a minimization problem with convex objective function. The property of asymptotic normality is established with a bias converging to zero. We also compared the performance of our proposed method with other methods in the quantile regression with varying-coefficient models.

The rest of this paper is arranged as follows. In Section 2, we put forward the DGQR estimation method to quantile regression for varying-coefficient model with interval censored response observations. In Section 3, establish asymptotic properties of the estimator. In Section 4, simulations are achieved to investigate the finite sample performance of the proposed methods, and simulation results show that the proposed methods work well for various $\tau\in(0,1)$. Section 5 gives an example analysis. A conclusion are given in Section 6. In the appendix to Section 7, technical proofs are given

\section*{DGQR estimation}

% For figure citations, please use "Fig" instead of "Figure".
We consider the following varying-coefficient model:
\begin{equation}\label{2.1}
 Y=X^\top \beta (T)+\varepsilon,
\end{equation}
where $Y\in R$ is a response variable, $X=(X_1,\cdots,X_p)^\top \in R^p$ is a $p$-dimensional covariate, $\beta(\cdot)=\left(\beta_1(\cdot),\cdots, \beta_p(\cdot)\right)^{\top}$ is an unknown vector-valued function with a smoothing variable $T$,
the components $\beta_j(\cdot)$ ($j=1,2,\cdots,p$) are all differentiable functions,
$\varepsilon$ is the random error whose $\tau$th quantile is zero, i.e.,
$$
\int_{-\infty}^0 f(\varepsilon)d\varepsilon=\tau,
$$
where $f(\varepsilon)$ denotes the density function of $\varepsilon$.
$\varepsilon$ is also assumed to be independent with $X$ and $T$.

In what follows, we first briefly introduce the quantile regression (QR) estimates under complete data.
Then we discuss in detail the quantile regression method under the interval censored data.
Throughout the paper, we denote $\beta'(t)$ the derivative function of $\beta(t)$. Denote $\|\cdot\|$  the $L_2$ norm of the corresponding vector.

Note that $\beta_j (T)$ is differentiable. By Taylor's expansion, we have\cite{TangandZhou2015}
$$
\beta_j (T)\approx\beta_j(t)+\beta'_j(t)(T-t):=a_j+b_j(T-t),~j=1,\cdots,p.
$$
Thus, if all data $\{y_i\}_{i=1}^n$ are observable, the QR estimator $\tilde{\beta}(t)$ of $\beta(t)$\cite{Honda 2004}is defined as
$$\tilde{\beta}_n(t)=\arg\min\left\{\sum_{i=1}^n\rho_\tau(y_i-x_i^\top[a+b(T_i-t)])K\left(\frac{T_i-t}{h}\right) \right\},$$
for some fixed $\tau\in(0,1)$, where $a=(a_1,\cdots,a_p)^\top$, $b=(b_1,\cdots,b_p)^\top$,
$K\left(\frac{T_i-t}{h}\right)$ is a kernel function with bandwidth $h$, $\rho_\tau(s)=s(\tau-I(s<0))$ is the loss function (see, e.g., Koenker (2001)\cite{Koenker 2001}.), i.e.,
$$
\rho_\tau(y_i-x_i^\top[a+b(T_i-t)])=\left\{
\begin{aligned}
\tau \bigr|y_i-x_i^\top[a+b(T_i-t)]\bigr|, ~&  y_i\geq x_i^\top[a+b(T_i-t)]; \\
(1-\tau)\bigr|y_i-x_i^\top[a+b(T_i-t)]\bigr|, ~&  y_i< x_i^\top[a+b(T_i-t)]. \\
\end{aligned}
\right.
$$

Next, we focus on the interval censoring case, i.e.,
$y_i$ can not be observed, and we can only observe two point $t_{1i}$ and $t_{2i}$ satisfying  $t_{1i} < y_i \leq t_{2i}$.
Suppose the length of interval $t_{2i}-t_{1i}$ is small.
Then $y_i$ will be close to $t_{1i}$ and $t_{2i}$.
Under this assumption and some other regularity conditions, the probability of
$P(x_i^\top[a+b(T_i-t)] \in (t_{1i},t_{2i}])$ will be close to zero.
Thereby,
we can modify the loss function $\rho_\tau(y_i-x_i^\top[a+b(T_i-t)])$ by using the method proposed by Zhou and Feng~\cite{ZhouandFeng2017}. Define this method as DGQR estimation, i.e.,
\begin{equation}\label{2.2}
F_\tau\left(t_{1i}, t_{2i}, x_i^\top[a+b(T_i-t)]\right)=\left\{
\begin{aligned}
~&\tau |t_{1i}-x_i^\top[a+b(T_i-t)]|~~~~~~, x_i^\top[a+b(T_i-t)] \leq t_{1i}; \\
~&0~~~~~~~~~~~~~~~~~~~~~~~~~~~~~~, t_{1i}<x_i^\top[a+b(T_i-t)] \leq t_{2i};\\
~&(1-\tau)|t_{2i}-x_i^\top[a+b(T_i-t)]|, t_{2i} < x_i^\top[a+b(T_i-t)].  \\
\end{aligned}
\right.
\end{equation}
%%{\color{blue}
%%We provide $F_i(x_i^\top[a+b(T_i-t))$ as
%%$$
%%\begin{aligned}
%%F_i(x_i^\top[a+b(T_i-t))&=(1-\tau)\bigr|t_{2i}-\max(t_{2i},x_i^\top[a+b(T_i-t)])\bigr|\\
%%&+\tau \bigr|t_{1i}-\min(t_{1i},x_i^\top[a+b(T_i-t)])\bigr|.
%%\end{aligned}
%%$$
%%}
In \ref{2.2}), we use $F_\tau(\cdot)$ instead of $\rho_\tau(\cdot)$ to make the notation clearer. Based on \ref{2.2}), the DGQR estimator $\hat{\beta}_n(t)$ for interval censored varying-coefficient model \ref{2.1}) can be obtained by minimizing the following criterion function
\begin{eqnarray}\label{model1}
\min\limits_{\theta \in \Theta}\left\{\sum _ {i=1}^n F_\tau\left(t_{1i}, t_{2i}, x_i^\top[a+b(T_i-t)]\right)K\left(\frac{T_i-t}{h}\right) \right\},
\end{eqnarray}
i.e.,
\begin{eqnarray}\label{model2}
\hat{\beta}_n (t)=\arg \min\limits_{\theta \in \Theta}\left\{ \sum _ {i=1}^n F_\tau\left(t_{1i}, t_{2i}, x_i^\top[a+b(T_i-t)]\right)K\left(\frac{T_i-t}{h}\right)\right\}.
\end{eqnarray}

Obviously, if $y_i$ are exactly observed, i.e. $t_{1i}=t_{2i}$ holds for each $i$, the DGQR estimator $\hat{\beta}_n (t)$ defined in(\ref{model2}) will be reduced to quantile estimator $\tilde{\beta}_n(t)$ for the complete observed data.
% Results and Discussion can be combined.
\section*{Asymptotic properties}
To study the asymptotic properties of varying-coefficient DGQR estimator $\hat{\beta}_n(t)$, we first give some assumptions.

C.1. The density function $f(\cdot)$ of $\varepsilon$ has a continuous and uniformly bounded derivative, namely $0 < \sup_s f'(s)< B_0 $.

C.2. $(x_1^\top,t_{11},t_{21}), \cdot\cdot\cdot, (x_n^\top,t_{1n},t_{2n})$ are the independent and identically distributed (i.i.d.) sample from random vector $(X_i^\top,t_{1i},t_{2i})$ which is subject to the condition in Lemma 2.

C.3. Matrix $E(X_iX_i^\top)$ is a positive definite matrix, and $E(X_i)=0$.

C.4. Random variable $T$ has a second-order differentiable density function $f_T(t)>0$ in some neighborhood of $t$\cite{TangandZhou2015}.

C.5. The kernel function $K(\cdot)$ is a symmetric density function with a compact support, whose bandwidth $h\rightarrow0$, $nh\rightarrow\infty$ as $n\rightarrow\infty$\cite{TangandZhou2015}.

C.6. $(t_{1i},t_{2i})(i=1,\cdots,n)$ are independent random vectors (not necessary to be indentically distributed ) which satisfy $sup_i|t_{2i}-t_{1i}|\leq\varrho_n$ for some sequence of $\varrho_n\rightarrow0$ as $n\rightarrow0$. Moreover, $G_i^1(\cdot)$ and $G_i^2(\cdot)$ are the marginal distribution functions of $t_{1i}$ and $t_{2i}$, which has continuous and bounded dervatives at the point $x_i^\top\beta(T_i)-r_i(t)$.

C.7. For each $\epsilon>0$, there is a finite $M$ satifying
$$E\left[\frac{1}{n}\sum_{i=1}^n||x_i||^2I(||x_i||>M)\right]<\epsilon, $$
which holds for all $n$ large enough.

C.8. The sequence of the smallest eigenvalues of the matrices
\[
H_n=E\left\{\frac{1}{n}\sum _ {i=1}^n  x_i^* x_i^{*\top}\left[(1-\tau)\frac{\partial G_i^2(\ell)}{\partial \ell}\Bigr|_{\ell=x_i^\top\beta(T_i)}+\tau \frac{\partial G_i^1 (r)}{\partial r}\Bigr|_{r=x_i^\top\beta(T_i)}\right]\right\}
, \]
is bounded away from zero for some $n$ large enough, where $x_i^*=(x_i^\top, x_i^\top(T_i-t)/h)^T$.

Now we are ready to state the consistency and asymptotic normality of the QR estimators $\hat{\beta}_n(t)$.

\textbf{Theorem 1. }For any $\tau\in(0, 1)$,  under Assumptions C.1-C.8,
\[\hat\beta(t) \stackrel{p}{\longrightarrow} \beta_0(t),\]
holds as $n\rightarrow +\infty$, where $``\stackrel{p}{\longrightarrow}"$ stands for convergence in probability, and $\hat\beta(t)=(\hat{a}^\top, \hat{b}^\top)^\top$, $\beta_0(t)=(\beta(t), \beta'(t))$ .

\textbf{Theorem 2. }For $\tau\in(0, 1)$, under Assumptions C.1-C.8,
$$\tilde{H}_n^{-1/2}\left(\sqrt{nh}H_nf_T(t)\left(\begin{matrix}(\hat{a}-\beta(t))^\top\\(\hat{b}-\beta'(t))^\top h\end{matrix}\right)+ L_n \right)\stackrel{d}{\longrightarrow} N(0, E_m),$$
holds as $n\rightarrow +\infty$, where $E_m$ denotes the identity matrix of order $m$, ``$ \stackrel{d}{\longrightarrow}$" stands for convergence in distribution, and
\[\tilde{H}_n=\frac{1}{n} \sum_{i=1}^n E{x_i^* (x_i^*)^\top \left[ \tau^2 P_{1i}+(1-\tau) P_{2i}+2\tau (\tau-1) P_i \right] f_T(t)}, \]
\[P_{1i}=P\left(x_i^\top \beta(T_i) \leq t_{1i}|X_i,T_i\right)P\left(x_i^\top \beta(T_i) > t_{1i}|X_i,T_i\right)+o(1), \]
\[P_{2i}=P\left(x_i^\top \beta(T_i) > t_{2i}|X_i,T_i\right)P\left(x_i^\top \beta(T_i) \leq t_{2i}|X_i,T_i\right)+o(1), \]
\[P_i=P\left(x_i^\top \beta(T_i) > t_{2i}|X_i,T_i\right)P\left(x_i^\top \beta(T_i)  \leq t_{1i}|X_i,T_i\right)+o(1), \]
$$
L_n=\frac{1}{\sqrt{nh}} \sum_{i=1}^nE\left\{ x^*_i\left[(1-\tau)I(x_i^\top\beta(T_i)-r_i(t)>t_{2i})-\tau I(x_i^\top\beta(T_i)-r_i(t)\leq t_{1i})\right] K_i(t)\right\}.
$$


\section*{Simulations}

 In all simulations, we always use the Uniform kernel\cite{WuandChiang2000}, that is  $K(t)=\frac{1}{2}I\left(\bigr |\frac{T-t}{h}\bigr |\leq1\right)$, and use the bandwidths $h=0.5 n^{-1/3}$. For each scenario, we report the BIAS and mean-squared error (MSE) of parameter estimators based on 500 replications, which is defined as
$$BIAS=\frac{1}{n}\sum_{j=1}^n\{\hat{\beta}(t_j)-\beta(t_j)\},$$
$$MSE=\frac{1}{n}\sum_{j=1}^n\{\hat{\beta}(t_j)-\beta(t_j)\}^2.$$

\textbf{Example 1}. In this example, we adopt a data generation process similar to Kim \textit{et al} \cite{Kim 2010}.  With the regression model $y_i=x_i^\top\beta(T_i)+\varepsilon_i$ where coefficient function is $\beta(T_i)=T_i$, the observed data $\{(t_{1i}, t_{2i}, x_i, T_i)\}$ are generated as follows:
\begin{description}
  \item [(1)] Sample covariate $\{x_i\}$ from a standard normal distribution with Normal(0,1).
  \item [(2)] Generate $\{T_i\}$ from Uniform(0.9,1.1).
  \item [(3)] For each $i$, to generate censoring interval $(t_{1i},t_{2i}]$, firstly we let $u_i=\min\{y_i\}-0.3+r_i$, with $r_i\sim Uniform(0,0.3)$. Then choose $(u_i+\sum_{j=0}^{k-1}l_j,u_i+\sum_{j=0}^kl_j)$ as $(t_{1i},t_{2i})$, where $l_0=0$, $l_j$ is generated from Uniform(0,0.3) independently for $j=1,\cdot\cdot\cdot,k$, and $k$ is a non negative integer which satisfies $u_i+\sum_{j=0}^{k-1}l_j<y_i\leq u_i+\sum_{j=0}^kl_j$.
  \item [(4)] $\{ \varepsilon _i\}$ are generated independently from the following four distributions:(a) Normal(0,0.1); (b) Logistic(0,0.3); (c) Lognormal(0,0.1); (d) Weibull(2.0,1.0).
\end{description}

Since the method proposed by Zhou and Feng\cite{ZhouandFeng2017} (Zhou estimation) can also be directly applied to quantile regression with varying-coefficient models. We are mainly interested in comparing the performance of the method proposed by Zhou and Feng\cite{ZhouandFeng2017} and ours (DGQR) in the quantile regression with varying-coefficient models. Frist we do simulations to compare these two methods for models with $\tau= 0.5$ and sample size $n=200$.  The simulation results of quantile regression with varying-coefficient models, Zhou estimation, and DGQR estimation, including BIAS and MSE, are presented in Table 1.

\begin{table*}
\begin{center}
Table 1 \     BIAS and MSE of two methods simulation results for\\ Example 1.\\
 \begin{tabular}{ccc cc cc cc}
\hline
 &$e_i$               &Method               &BIAS   &MSE \\
\hline
  &$Normal(0,0.1)$    &DGQR      &0.0004    &0.0002\\
                      &&Zhou    &$-$0.0007  &0.0034\\
  &$Logistic(0,0.2)$  &DGQR       &0.0011     &0.0021\\
                      &&Zhou    &$-$0.0011  &0.0041 \\
  &$Lognormal(0,0.3)$ &DGQR      &0.0007     &0.0017\\
                      &&Zhou      &0.0009  &0.0041\\
  &$Weibull(3.0,1.0)$ &DGQR       &0.0016 &0.0022\\
                      &&Zhou     &$-$0.0011  &0.0040\\
\hline
\end{tabular}
\end{center}
\end{table*}

\textbf{Example 2}. The performance of the proposed method for interval censored quantile regression with varying-coefficient models with different $\tau\in(0,1)$, generate random data $\{(t_{1i}, t_{2i}, x_i\}$ from the same models as in Example 1 except that coefficient function is $\beta(T_i)=\sin(2\pi T_i)$ and $\{T_i\}$ from Uniform(0,1). We focus on comparing the BIAS and MSE(in~brackets) with sample size $n=100, 200$ and $300$. Then calculation BIAS and MSE of varying-coefficient models  for $\tau$ takes four different values: $0.2, 0.4, 0.6, 0.8$.

\begin{table*}
\begin{center}
Table 2 \     BIAS and MSE (in parentheses) of four distribution simulation result for Example 2.\\
 \begin{tabular}{ccc cc cc cc}
\hline
 &$n$ &$\tau$   &$Normal(0,0.1)$ &$Logistic(0,0.2)$ &$Lognormal(0,0.3)$ &$Weibull(3.0,1.0)$ \\
\hline
&100  & 0.2     & 0.0012~(0.0038) &$-$0.0032~(0.0237) &$-$0072~(0.0133) &$-$0.0062~(0.0207) \\
      && 0.4    &0.0028~(0.0038) &$-$0.0002~(0.0163) &$-$0.0012~(0.0124) &$-$0.0012~(0.0156) \\
      && 0.6    & 0.0062~(0.0039) &$-$0.0041~(0.0169) &$-$0.0041~(0.0139) &$-$0.0027~(0.0199) \\
      &&0.8     &$-$0.0060~(0.0044) &$-$0.0127~(0.0272) &0.0048~(0.0251) &$-$0.0030~(0.0223)  \\\\


&200  & 0.2    &0.0034~(0.0015) &0.0039~(0.0125) &$-$0.0040~(0.0069) &$-$0.0061~(0.0095) \\
      && 0.4     &$-$0.0012~(0.0013) &0.0002~(0.0078) & 0.0015~(0.0059) & 0.0007~(0.0077) \\
      && 0.6     &$-$0.0045~(0.0013) & 0.0352~(0.0104)   &$-$0.0034~(0.0083) &$-$0.0046~(0.0083) \\
      && 0.8      &$-$0.0134~(0.0017) &$-$0.0350~(0.0128)&$-$0.0048~(0.0134) &0.0013~(0.0121) \\\\

&300  & 0.2       & 0.0048~(0.0010)  &0.0109~(0.0045)   & 0.0172~(0.0026) & 0.0165~(0.0038) \\
      && 0.4      &$-$0.0006~(0.0008)&$-$0.0015~(0.0030) &0.0046~(0.0024) &$-$0.0039~(0.0030) \\
      && 0.6     &$-$0.0097~(0.0010) &$-$0.0117~(0.0031)  &$-$0.0082~(0.0031) &$-$0.0120~(0.0034) \\
      && 0.8     &$-$0.0118~(0.0011) &$-$0.0230~(0.0049) &$-$0.0207~(0.0054) &$-$0.0258~(0.0045) \\
\hline
\end{tabular}
\end{center}
\end{table*}

\begin{figure}
\centering\includegraphics[scale=0.5]{example1.pdf}
\caption{Parameter setting based on Example 2 and $\tau=0.5$. The solid curves true function $\beta(t)$; dotted line estimated function $\hat{\beta}(t)$.}
\end{figure}

\textbf{Example 3}. We generate random data $\{(t_{1i}, t_{2i}, x_i, T_i)\}$ from the same models as in Example 2 except that coefficient function is $\beta(T_i)=2T^2+6T$, and calculat BIAS and MSE for $\tau$ takes four different values: $0.2, 0.4, 0.6, 0.8$.

\begin{table*}
\begin{center}
Table 3 \     BIAS and MSE (in parentheses) of four distribution simulation result for Example 3.\\
 \begin{tabular}{ccc cc cc cc}
\hline
 &$n$ &$\tau$ &$Normal(0,0.1)$ &$Logistic(0,0.2)$ &$Lognormal(0,0.3)$ &$Weibull(3.0,1.0)$ \\
\hline
&100  & 0.2    & 0.0027~(0.0012) & 0.0158~(0.0306) & 0.0077~(0.0028) &$-$0.0971~(0.0301)\\
      &&0.4    & 0.0034~(0.0013) & 0.0945~(0.0245) & 0.0191~(0.0031) & 0.0964~(0.0379) \\
      &&0.6    & 0.0004~(0.0014) & 0.0914~(0.0249) &$-$0.0163~(0.0012) & 0.0621~(0.0283) \\
      &&0.8    &$-$0.0100~(0.0013) & 0.0512~(0.0547) & 0.0405~(0.0029) & 0.0612~(0.0584) \\\\


&200  & 0.2    & 0.0153~(0.0008) &$-$0.0058~(0.0218) & 0.0067~(0.0007) & 0.0387~(0.0144) \\
      &&0.4    &$-$0.0109~(0.0006) &$-$0.0045~(0.0114) &$-$0.0034~(0.0003) &$-$0.0204~(0.0091) \\
      &&0.6    &$-$0.0182~(0.0006) & 0.0506~(0.0196) & 0.0047~(0.0007) & 0.0731~(0.0163) \\
      &&0.8    &$-$0.0205~(0.0006) & 0.0076~(0.0048) &$-$0.0012~(0.0020) &$-$0.0020~(0.0120) \\\\


&300  & 0.2    &$-$0.0004~(0.0004) & 0.0237~(0.0149) & 0.0016~(0.0005) &$-$0.0103~(0.0059) \\
      &&0.4    & 0.0044~(0.0004) & 0.0523~(0.0090) & 0.0022~(0.0002) & 0.0195~(0.0027) \\
      &&0.6    & 0.0057~(0.0003) &$-$0.0381~(0.0081) & 0.0180~(0.0007) &$-$0.0204~(0.0095) \\
      &&0.8    &$-$0.0111~(0.0002) & 0.0121~(0.0073) &$-$0.0003~(0.0007) & 0.0514~(0.0096) \\


\hline
\end{tabular}
\end{center}
\end{table*}

\begin{figure}
\centering\includegraphics[scale=0.5]{example2.pdf}
\caption{Parameter setting based on Example 2 and $\tau=0.5$. The solid curves true function $\beta(t)$; dotted line estimated function $\hat{\beta}(t)$.}
\end{figure}


\textbf{Example 4}. We generate random data $\{(t_{1i}, t_{2i}, x_i, T_i)\}$ from the same models as in Example 2 except that $\{x_i\}$ are derived independently from the distribution Exp(1), and calculat BIAS and MSE for $\tau$ takes four different values: $0.2, 0.4, 0.6, 0.8$.

\begin{table*}
\begin{center}
Table 4 \     BIAS and MSE (in parentheses) of four distribution simulation result for Example 4.\\
 \begin{tabular}{ccc cc cc cc}
\hline
 &$n$ &$\tau$ &$Normal(0,0.1)$ &$Logistic(0,0.2)$ &$Lognormal(0,0.3)$ &$Weibull(3.0,1.0)$ \\
\hline
&100  & 0.2    & 0.0055~(0.0050) & $-$0.1067~(0.1130) &$-$0.0062~(0.0054) & 0.0923~(0.0201) \\
      && 0.4   & 0.0026~(0.0033) & $-$0.0974~(0.0246) & 0.0002~(0.0044) & 0.0181~(0.0169) \\
      && 0.6   &$-$0.0174~(0.0024) & $-$0.0405~(0.0137) &$-$0.0065~(0.0040) &$-$0.0907~(0.0195) \\
      && 0.8   &$-$0.0234~(0.0050) & $-$0.0546~(0.0373) & 0.0071~(0.0031) &$-$0.0756~(0.0164) \\\\


&200  & 0.2    & 0.0058~(0.0015) & 0.0251~(0.0145) & 0.0128~(0.0019) & 0.0227~(0.0061) \\
      && 0.4   &$-$0.0133~(0.0018) & 0.0293~(0.0149) & 0.0008~(0.0012) & 0.0233~(0.0068) \\
      && 0.6   &$-$0.0024~(0.0011) &$-$0.0278~(0.0058) &$-$0.0032~(0.0013) & 0.0108~(0.0052) \\
      && 0.8   &$-$0.0160~(0.0014) &$-$0.0184~(0.0129) &$-$0.0049~(0.0019) &$-$0.0660~(0.0090) \\\\


&300  & 0.2    & 0.0123~(0.0009) & 0.0321~(0.0080) &$-$0.0022~(0.0008) & 0.0044~(0.0028) \\
      && 0.4   &$-$0.0062~(0.0009) &$-$0.0261~(0.0081) &$-$0.0002~(0.0008) &$-$0.0010~(0.0036) \\
      && 0.6   &$-$0.0146~(0.0008) &$-$0.0272~(0.0044) & 0.0024~(0.0004) & 0.0055~(0.0027) \\
      && 0.8   &$-$0.0175~(0.0008) &$-$0.0680~(0.0098) &$-$0.0127~(0.0007) &$-$0.0560~(0.0085) \\

\hline
\end{tabular}
\end{center}
\end{table*}

%In Example 2-4, interval censored quantile regression for varying-coefficient models with discrete random and continuous random are considered respectively.
%Next we consider two different coefficient functions. Results of these examples with $\tau=0.2, 0.4, 0.6, 0.8$ are summarized in Tables 2-4.

We summarize our findings below:
\begin{description}
  \item[(1)] From Table 1, we can see that the estimation method (DGQR) we proposed in terms of BIAS and MSE is superior than the method proposed by Zhou and feng\cite{ZhouandFeng2017}, for the quantile regression for varying-coefficient models.
  \item[(2)] As is seen in Tables 2-4, all the biases and MSE decrease as $n$ increases with different values of $\tau$, the estimates seem to be unbiased. This implies our estimates are consistent for all the parameters.
  \item[(3)]Table 2 shows the BIAS and MSE of different residual distributions under the parameter settings of Example 2. We see that the values of bias do not differ much from their corresponding MSE, indicating that the estimators converge fast. Compared with Tables 2 to 4, all simulation result performs well, regardless the distrubution type of the covariates and the coefficients.
  \item[(4)] Fig.1 and 2 show the DGQR estimator $\hat{\beta}(t)$ based on the Example 2 and Example 3 in the case of $\tau=0.5$, respectively. From Fig.1 and 2, we can see that the biases of the estimator $\hat{\beta}(t)$  is very small.
%In addition, Fig.3 and 4 plot the deviation function graph and variance function graph of the estimated values under the Example 1 and Example 2 parameter settings, respectively. It can be seen from the figure that the estimation effect of the function is very good.
This further confirms that our proposed estimation method is effective.
 \end{description}


\section*{Empirical analysis}

In this section, we will use the proposed DGQR estimation and interval generation mechanism procedure to analyze the air pollution data set collected by the Norwegian Public Roads Administration. The data set consists of 500 observations and can be found in StatLib. The data includes the concentration of $NO_2(y_i)$ per hour of the day, the number of cars per hour ($x_{1i}$), the wind speed ($x_{2i}$) and the hour ($T_i$). We use varying-coefficient model based quantile regression method to fit the data. We establish the following varying-coefficients model:
\begin{equation}\label{6.1}
y_i=\log (x_{1i})^\top\beta_1(T_i)+\log (x_{2i})^\top\beta_2(T_i)+\varepsilon_i.
\end{equation}
We use the interval generation mechanism in the simulation which generates interval $(t_{1i},t_{2i}]$ with $y_i$.

In order to test whether the coefficient function really time varying, we consider the following test questions:
$$H_0:\beta(T_i)=\beta~ VS~ H_1:\beta(T_i)\neq\beta, $$
where $\beta=c(\beta_1,\beta_2)$ is a constant vector. Based on 200 bootstrap resampling, we analyze interval censored data and give estimated functions of $\beta_1(T)$ and $\beta_2(T)$, along with the 95\% bootstrap confidence bands, respectively. The p-values of test $T_n$  are both 0.00. Therefore, we should reject null hypothesis $H_0$ at a significance level of 0.05. Prove that model (\ref{6.1}) is a varying-coefficient model.

\begin{figure}
\centering\includegraphics[scale=0.3]{beta1_complete.pdf}
\centering\includegraphics[scale=0.3]{beta2_complete.pdf}
\caption{Estimates and the corresponding pointwise confidence interval of $\beta_1(t)$, $\beta_2(t)$ for complete data.}
\end{figure}
\begin{figure}
\centering\includegraphics[scale=0.3]{beta1_censored.pdf}
\centering\includegraphics[scale=0.3]{beta2_censored.pdf}
\caption{Estimates and the corresponding pointwise confidence interval of $\beta_1(t)$, $\beta_2(t)$ for interval censored data.}
\end{figure}

\begin{figure}
\centering\includegraphics[scale=0.4]{residual.pdf}
\caption{Residual histogram (a) and AFC (b) plot. }
\end{figure}

Fig.3 plots the confidence intervals for $\beta_1(T)$ and $\beta_2(T)$ of the quantile regression for varying-coefficient models with completed data. Fig.4 plots the confidence intervals for $\beta_1(T)$ and $\beta_2(T)$ with interval censored data. The result in Fig.3 show that $\beta_1(T)$ and $\beta_2(T)$ are significant time varying with completed data and Fig.4 also show that $\beta_1(T)$ and $\beta_2(T)$ are significant time varying with interval censored data. Furthermore, we can also see that the DGQR estimators confidence intervals with the completed data as long as  with the interval censored data. Basically, we can see that $\beta_1(T)$ and $\beta_2(T)$ of completed data and interval censored data the results are consistent in the confidence interval. And there is no loss effect.

To further illustrate the effect of fitting, we perform the following residual analysis. Fig.5 plots the residual histogram (a) and AFC plot (b) of the model fitted to the data. We can see the residual histogram plot(a) it is close to the normal distribution, and the residual sequence cannot be seen to be correlated in the corresponding AFC chart (b). This fitting result also confirms the advantage of the varying-coefficient quantile model in fitting interval censored data.
As shown in the above results, when the data cannot be fully observed, our proposed method can well estimate the coefficient function.

\section*{ Conclusions}
In this paper, firstly proposes a coefficient function estimation method (DGQR estimation) for interval censored quantile regression with varying-coefficient model, which creatively solves the problem of interval censoring of response variables under the model.
The property of asymptotic normality is established with a bias converging to zero and asymptotic normality are given a strict proof. We proposed methods do not require the interval censoring vectors to be identically distributed, and can
be applied to models with fixed, discrete random, or continuous random design covariates.
An other important advantage of the proposed methods is their computational simplicity, and
all objective functions of the minimization problems involved in the proposed methods are
simple, convex, and easy to treat.
In the simulation, we put in the Uniform kernel, our simulation results support the validity of our methods.
Finally, a real data sets analysis show that intervel censored of quantile regression with varying-coefficient model for the air pollution data set. The empirical analysis results are significant. Therefore the DGQR estimation for interval censored quantile regression with varying-coefficient models can be applied to  alleviate the curse of dimensionality application.

%\section*{Acknowledgments}
%This work is supported by National Natural Science Foundation of China (Nos.11671054, 11901053).

\section*{Appendix}

Nothing that $F_{\tau}\left(x_i^\top[a+b(T_i-t)]\right)$ is free of $a$ and the minimization in problem (\ref{model1}) is taken over $a$, we rewrite problem (\ref{model1}) in the following:
$$\min \sum_{i=1}^n \left\{F_\tau\left(t_{1i}, t_{2i}, x_i^\top[a+b(T_i-t)]\right)-F_\tau\left(t_{1i}, t_{2i}, x_i^\top[\beta(t)+\beta^\prime(t)(T_i-t)]\right)\right\} K\left(\frac{T_i-t}{h}\right). $$

In order to prove the theorem, we establish the following four lemmas under the assumption $C.1-C.8$ for any $\tau\in(0,1)$.

\textbf{Lemma 1.}
If $S(u_1, u_2)=(1-\tau)\bigr|t_2-\max(t_2, u_2)\bigr|+\tau\bigr|t_1-\min(t_1, u_2)\bigr|
-(1-\tau)\bigr|t_2-\max(t_2, u_1)\bigr|-\tau\bigr|t_1-\min(t_1, u_1)\bigr|$, $u_2=u_1+a$, $t_1<t_2$, $P(t_1<u_1<t_2)\rightarrow0$, and define $t_1$ and $t_2$ cannot belong to $\Lambda=[u_1, u_2)$ at the same time,
then we can obtian
$$
\begin{aligned}
S(u_1, u_2)&=S(u_1, u_2)\rm sgn(a)\left[I(t_2\in \Lambda)+I(t_1\in \Lambda)+I(t_1,t_2\notin\Lambda)\right]\\
&=A_1+ A_2 + A_3 + A_4+ A_5,
\end{aligned}
$$
where
$$
\begin{aligned}
&\rm sgn(a)=\left\{
\begin{aligned}
1,            \qquad&  a>0; \\
-1,         \qquad& a< 0.  \\
\end{aligned}
\right.\\
&A_1=(1-\tau)(u_1-t_2)\rm sgn (a)I(t_2\in \Lambda), \\
&A_2=\tau\cdot(u_1-t_1)\rm sgn (a)I(t_1\in \Lambda), \\
&A_3=(1-\tau)\cdot a\cdot\rm sgn(a)I(t_2\in \Lambda), \\
&A_4=\tau\cdot a\cdot\rm sgn(a) I(t_1\in \Lambda), \\
&A_5=a\cdot \left[(1-\tau)I(u_1>t_2)-\tau I(u_1 \leq t_1)\right]. \\
\end{aligned}
$$

\textbf{Lemma 2. }
\[ES_n(z(t))=\frac{1}{2} f_T(t) z^\top (t) z(t)+z^\top(t) H_n^{-1/2} L_n +o(1),\]
holds uniformly in $n$ and uniformly over $||z(t)||\leq v$ with $v\rightarrow 0$.

where
$$z(t)=H_n^{1/2} \sqrt{nh}\left[(a-\beta(t))^\top, (b-\beta^\prime(t))^\top h\right]^\top, $$
$$L_n=\frac{1}{\sqrt{nh}} \sum_{i=1}^nE\left\{ x^*_i\left[(1-\tau)I(x_i^\top\beta(T_i)-r_i(t)>t_{2i})-\tau I(x_i^\top\beta(T_i)-r_i(t)\leq t_{1i})\right] K_i(t)\right\}, $$
$$K_i(t)=K\left(\frac{T_i-t}{h}\right). $$
\textbf{Proof Lemma 2.}
We provide $F_\tau(t_{1i}, t_{2i}, x_i^\top[a+b(T_i-t))$ as
$$
\begin{aligned}
F_\tau(t_{1i}, t_{2i}, x_i^\top[a+b(T_i-t))&=(1-\tau)\bigr|t_{2i}-\max(t_{2i},x_i^\top[a+b(T_i-t)])\bigr|\\
&+\tau \bigr|t_{1i}-\min(t_{1i},x_i^\top[a+b(T_i-t)])\bigr|.
\end{aligned}
$$

Hence if we let
\[r_i(t)=x_i^\top\left[\beta(T_i)-\beta(t)-\beta^\prime(t)(T_i-t)\right], \]
$$x_{ni}^*= H_n^{-1/2}x_i^*, $$
\[\Delta_i(t)=x_i^* H_n^{-1/2} z(t)/\sqrt{nh}=z^\top(t) x_{ni}^*/\sqrt{nh}. \]
We can decompose
$$
\begin{aligned}
x_i^\top[a+b(T_i-t)] &= x_i^\top \beta(T_i)+x_i^\top[a-\beta(t)]+x_i^\top(T_i-t)[b-\beta'(t)]-r_i(t)\\
&=x_i^\top \beta(T_i)-r_i(t)+\Delta_i(t),\\
x_i^\top\left[\beta(t)+\beta^\prime(t)(T_i-t)\right]&= x_i^\top \beta(T_i)-r_i(t).
\end{aligned}
$$
Then we have rewrite $S_n(a, b,t)$ as $S_n(z(t))$
$$
\begin{aligned}
S_n(z(t))=&\sum_{i=1}^n \left\{F_\tau\left[t_{1i}, t_{2i}, x_i^\top \beta(T_i)-r_i(t)+z^\top(t)x_{ni}^*\big/\sqrt{nh}\right]\right.\\
&\left.-F_\tau\left[t_{1i}, t_{2i}, x_i^\top \beta(T_i)-r_i(t)\right]\right\} K_i(t).
\end{aligned}
$$

For notational convenience, let
$$f_{ni}(z(t))=\{F_{\tau}[t_{1i}, t_{2i}, x_i^\top \beta(T_i)-r_i(t)+z^\top(t)x_{ni}^*\big/\sqrt{nh}]-F_{\tau}[t_{1i}, t_{2i}, x_i^\top \beta(T_i)-r_i(t)]\} K_i(t).$$

By Lemma 1 rewrite $x_i^\top \beta(T_i)-r_i(t))$ as $u_1$, $x_i^\top \beta(T_i)-r_i(t)+Z^\top(t) x_{ni}^*/\sqrt{nh} $ as $u_2$,  $z^\top(t) x_{ni}^*/\sqrt{nh}$ as $a$, than let $\Lambda_i$ be the interval with $x_i^\top \beta(T_i)-r_i(t))$ and $x_i^\top \beta(T_i)-r_i(t)+z^\top(t) x_{ni}^*/\sqrt{nh}$ as two end point, thus
$$S_n(z) = I_1+I_2+I_3+I_4 +I_5, $$
where
\[
I_1=(1-\tau)\sum_{i=1}^n\left[\left(x_i^\top\beta(T_i)-r_i(t)-t_{2i}\right)\rm sgn\left(z^\top(t)x^*_{ni}\bigr/\sqrt{nh}\right)I(t_{2i}\epsilon\Lambda_i)K_i(t)\right],
\]
\[
I_2=\tau \sum_{i=1}^n\left[\left(x_i^\top\beta(T_i)-r_i(t)-t_{1i}\right)\rm sgn\left(z^\top(t)x^*_{ni}\bigr/\sqrt{nh}\right)I(t_{1i}\epsilon\Lambda_i)K_i(t)\right],
\]
\[
I_3=(1-\tau)\sum_{i=1}^n\left[\left(z^\top(t)x^*_{ni}\bigr/\sqrt{nh}\right)\rm sgn\left(z^\top(t)x^*_{ni}\bigr/\sqrt{nh}\right)I(t_{2i}\epsilon\Lambda_i)K_i(t)\right],
\]
\[
I_4=\tau \sum_{i=1}^n\left[\left(z^\top(t)x^*_{ni}\bigr/\sqrt{nh}\right)\rm \rm sgn\left(z^\top(t)x^*_{ni}\bigr/\sqrt{nh}\right)I(t_{1i}\epsilon\Lambda_i)K_i(t)\right],
\]
\[
I_5=\sum_{i=1}^n K_i(t) \left(z^\top(t)x^*_{ni}\bigr/\sqrt{nh}\right) \left[(1-\tau)I(x_i^\top\beta(T_i)-r_i(t)>t_{2i})-\tau I(x_i^\top\beta(T_i)-r_i(t)\leq t_{1i})\right] .
\]

Noting that $P(t_{1i}<t_{2i})=1$, by Assumptions $C.1-C.8$, it is also easy to show that
\[
\begin{aligned}
E(I_1)=E[E(I_1|T_i)]=(1-\tau)\sum_{i=1}^nE\left\{K_i(t)E\left[(x_i^\top\beta(T_i)-r_i(t)-t_{2i})I(t_{2i}\epsilon \Lambda_i)\big|T_i\right]\right\}.
\end{aligned}
\]

Using mean value theorems for definite integrals, we have
$$
E\left[(x_i^\top\beta(T_i)-r_i(t)-t_{2i})I(t_{2i}\in \Lambda_i)\big|T_i\right]=f(\mu)\left(z^\top(t)x^*_{ni}/\sqrt{nh}\right)\frac{\partial G_i^2(\ell)}{\partial \ell}\big|_{\ell=x_i^\top\beta(T_i)}+o(1),
$$
where $f(\mu)=x_i^\top\beta(T_i)-r_i(t)-\mu$. By a Taylor expansion,
$f(\mu)=- \frac{1}{2}\left(z^\top(t)x_{ni}^*/\sqrt{nh}\right)+o(1). $
Thus, we can obtain
\[E(I_1)=- \frac{1}{2}(1-\tau)f_T(t)z^\top(t)\left\{\frac{1}{n}\sum_{i=1}^nEx^*_{ni}x^{*\top}_{ni}\frac{\partial G_i^2(\ell)}{\partial \ell}\big|_{\ell=x_i^\top\beta(T_i)}\right\}z(t)+o(1).\]
Imitating the calculation process of $E(I_1)$, we have
%It's kind of like the derivation of $E(I_1)$. By direct calculation we can obtain
\[
\begin{aligned}
E(I_2)&=E[E(I_2|T_i)]=- \frac{1}{2} \tau f_T(t)z^\top(t)\left\{\frac{1}{n}\sum_{i=1}^nEx^*_{ni}x^{*\top}_{ni}\frac{\partial G_i^1(r)}{\partial r}\bigr|_{r=x_i^\top\beta(T_i)}\right\}z(t)+o(1),\\
E(I_3)&=E[E(I_3|T_i)]=(1-\tau) f_T(t) z^\top(t) \left\{\frac{1}{n} \sum_{i=1}^n Ex^*_{ni} x^{*\top}_{ni}  \frac{ \partial G_2^i(\ell)}{\partial \ell}\bigr|_{\ell=x_i^\top\beta(T_i)} \right\}z(t)+o(1),\\
E(I_4)&=E[E(I_4|T_i)]=\tau f_T(t) z^\top(t)\left \{\frac{1}{n} \sum_{i=1}^n Ex^*_{ni} x^{*\top}_{ni}  \frac{ \partial G_1^i(r)}{\partial r}\bigr|_{r=x_i^\top\beta(T_i)}\right \}z(t)+o(1).
\end{aligned}
\]
Obviously, $E(I_5)=z^\top(t) H_n^{-1/2}L_n$ hold true, where
\[
\begin{aligned}
L_n=&\frac{1}{\sqrt{nh}} \sum_{i=1}^nE \left\{ x^*_i\left[(1-\tau)I(x_i^\top\beta(T_i)-r_i(t)>t_{2i})\right.\right.\\
&\left.\left.-\tau I(x_i^\top\beta(T_i)-r_i(t)\leq t_{1i})\right] K_i(t)\right\}.
\end{aligned}
\]

Based on the above result, we have
\[
\begin{aligned}
ES_n &= EI_1+EI_2+EI_3+EI_4+EI_5\\
 &=\frac{1}{2}f_T(t)z^\top(t)z(t)+z^\top(t) H_n^{-1/2}L_n+o(1),
\end{aligned}
\]
holds uniformly in $n$ and uniformly over $||z(t)||<v$ with $v\rightarrow0$. This complete the proof of Lemma 2.

Define
$$\Delta_{ni}=\left[(1-\tau)I\left(x_i^\top\beta(T_i)-r_i(t)>t_{2i}\right)-\tau I\left(x_i^\top\beta(T_i)-r_i(t)\leq t_{1i}\right)\right]x^*_{ni}K_i(t), $$
which is the derivative of $f_{ni}(z(t))$ at $z(t)=0$ expect $x_i^\top\beta(T_i)-r_i(t) = t_{1i}$ or $x_i^\top\beta(T_i)-r_i(t) = t_{2i}$.

\textbf{Lemma 3.} Let $R_{ni}(z(t))=f_{ni}(z(t))-(nh)^{-1}\Delta_{ni}^\top z(t)$. Then
\[
\begin{aligned}
\bigr|R_{ni}(z(t))\bigr| &\leq \bigr|z^\top(t)x^*_{ni}\bigr/\sqrt{nh}\bigr|
\left[(1-\tau)I\left(|t_{2i}-x_i^\top \beta(T_i)+r_i(t)|<\bigr |z^\top(t)x^*_{ni}\bigr/\sqrt{nh}\bigr|\right)\right.\\
&\left.~~+\tau I\left(|t_{1i}-x_i^\top \beta(T_i)+r_i(t)|<\bigr|z^\top(t)x^*_{ni}\bigr/\sqrt{nh}\bigr|\right)\right ]K_i(t) .
\end{aligned}
\]

\textbf{Proof of Lemma 3.} It follows directly from Lemma 2 in \cite{Zhou and Feng 2017}.

\textbf{Lemma 4.} For any $\tau \in (0, 1)$
\[ \sup_{Z \in \emptyset}|S_n(z(t))-ES_n(z(t))|=o_p(1), \]
holds for any bounded subset $\emptyset\in\Re^m$ as $n\rightarrow\infty$;
\[ \qquad \qquad \qquad  -\frac{1}{n}\sum_{i=1}^n\left[R_{ni}(z(t))-ER_{ni}(z(t))\right]=o_p\left(\frac{||z(t)||}{\sqrt{nh}}\right) ,\]
holds uniformly in $n$ and uniformly over $0<||z(t)||<Z$ as $v\rightarrow0$.

\textbf{Proof of Lemma 4.} It follows directly from Lemma 3 in \cite{Zhou and Feng 2017}.

\textbf{Proof of Theoren 1} :
Note that
\[
\begin{aligned}
||L_n||^2 \leq ~&\frac{1}{\sqrt{nh}}\sum_{i=1}^n ||x^*_iK_i(t)||^2\left[(1-\tau)P(x_i^\top\beta(T_i)-r_i(t)>t_{2i})\right.\\
~&\left.-\tau P(x_i^\top\beta(T_i)-r_i(t)\leq t_{1i})\right]^2,
\end{aligned}
\]
holds for $n$ large enough. By the fact $P(t_{1i}<y\leq t_{2i})=1$, we have
$$P\left(t_{2i}<x_i^\top\beta(T_i)-r_i(t)\right)=P\left(y_i<x_i^\top\beta(T_i)-r_i(t)\right)-P\left(y_i<x_i^\top\beta(T_i)-r_i(t) \leq t_{2i})\right), $$
$$P\left(t_{1i}\geq x_i^\top\beta(T_i)-r_i(t))\right)=P\left(y_i>x_i^\top\beta(T_i)-r_i(t))\right)-P\left(y_i>x_i^\top\beta(T_i)-r_i(t)>t_{1i}))\right).$$

By Assumption $C.1-C.8$, we can get the following results
\[
\begin{aligned}
&\left[(1-\tau)P\left(x_i^\top\beta(T_i)-r_i(t)>t_{2i}\right)-\tau P\left(x_i^\top\beta(T_i)-r_i(t)\leq t_{1i}\right)\right]^2\\
\leq&\left[P\left(t_{1i}<x_i^\top\beta(T_i)-r_i(t) \leq t_{i}+\varrho_n\right)\right]^2  \\
\leq & \left[P\left(t_{1i}-\varrho_n<x_i^\top\beta(T_i)-r_i(t) \leq t_{i}+\varrho_n\right)\right]^2  \\
=&\left[P\left(\bigr|t_{1i}-x_i^\top\beta(T_i)+r_i(t)\bigr| \leq \varrho_n\right)\right]^2  \\
=&O\left(\varrho_n^2\right).
\end{aligned}
\]
Under the Assumption C.8 we know
$ ||L_n||^2=O(\varrho_n^2),  $
$ ||L_n|| \stackrel{P}{\longrightarrow} 0,$
and we know $H_n$ is bounded away from zero for $n$ large enough.
Then we show that for any $v>0$,
$||H_n^{-1/2}L_n||<\frac{v}{4},$
holds for all $n$ large enough, and $v$ small enough. \\
By Lemma 2 we know for any $v>0$ small enough, there is $\epsilon>0$ such that
$$ES_n(z(t))\geq\frac{1}{2}f_T(t)v^2-v\cdot\frac{v}{4}+o(v^2)\geq \epsilon,$$
holds for any $||z(t)||=v$ and $n$ large enough. By Lemma 3 we have that for any $\delta>0$,
\[
\begin{aligned}
(1-\delta)&\leq P\left(\sup_{||z(t)||<v}\bigr|S_n(z(t))-ES_n(z(t))\bigr|<\frac{\epsilon}{2}\right) \\
&\leq P\left(\sup_{||z(t)||=v}\bigr|S_n(z(t))-ES_n(z(t))\bigr|<\frac{\epsilon}{2}\right)\\
&\leq P\left(\inf_{||z(t)||=v}S_n(z(t))\geq\frac{\epsilon}{2}\right),
\end{aligned}
\]
holds for any $n$ large enough. Nothing that $S_n(z(t))$ is convex and $S_n(0)=0$, we can conclude that $||\hat{z}_n||<v$ holds true with probability tending to 1 as $n\rightarrow\infty$. \\
\textbf{Proof of Theorem 2. }Let $W_n=\frac{1}{\sqrt{nh}}\sum_{i=1}^n\Delta_{ni}$, and  $S_n(z(t))=\sum_{i=1}^n f_{ni}(z(t))$.
\[
\begin{aligned}
S_n(\hat{z}_n(t))&=ES_n(\hat{z}_n(t))+(nh)^{-1/2}W_n^\top\hat{z}_n(t)-E(nh)^{-1/2}W_n^\top\hat{z}_n(t)\\
&\qquad+\left[S_n(\hat{z}_n(t))-ES_n(\hat{z}_n(t)-(nh)^{-1/2}W_n^\top\hat{z}_n(t)+E(nh)^{-1/2}W_n^\top\hat{z}_n(t)\right],
\end{aligned}
\]
where
\[
\begin{aligned}
&~~~S_n(\hat{z}_n(t))-ES_n(\hat{z}_n(t)-(nh)^{-1/2}W_n^\top\hat{z}_n(t)+E(nh)^{-1/2}W_n^\top\hat{z}_n(t)\\
&=\sum_{i=1}^n\left[R_{ni}(\hat{z}_n(t))-ER_{ni}(\hat{z}_n(t))\right]\rightarrow o_p\left(\frac{||\hat{z}_n(t)||}{\sqrt{nh}}\right).
\end{aligned}
\]

According to above conclusions and Lemma 2 we have
\[
\begin{aligned}
S_n(\hat{z}_n(t))&=\frac{1}{2}f_T(t)\hat{z}_n^\top(t)\hat{z}_n(t)+\hat{z}_n^\top(t)H_n^{-1/2}L_n+(nh)^{-1/2}W_n^\top\hat{z}_n(t)\\
& -E\left[(nh)^{-1/2}W_n^\top\hat{z}_n(t)\right]+o_p\left(\frac{||\hat{z}_n(t)||}{\sqrt{nh}}\right)+o(1).
\end{aligned}
\]

Since $\hat{z}_n(t)$ is the minimization point of $S_n(\hat{z}_n(t))$, then
\[ \frac{\partial S_n(\hat{z}_n(t))}{\partial \hat{z}_n(t)}=f_T(t)\hat{z}_n(t)+H_n^{-1/2}L_n+(nh)^{-1/2}W_n^\top-E\left[(nh)^{-1/2}W_n^\top\right].\]
Let $\frac{\partial S_n(\hat{z}_n(t))}{\partial \hat{z}_n(t)}=0$, by direct calculation we know
\[ \hat{z}_n(t)=-\frac{H_n^{-1/2}L_n+(nh)^{-1/2}\left(W_n^\top-EW_n^\top\right)+o_p((nh)^{-1/2})}{f_T(t)+o(1)},\]
then
$$
\begin{aligned}
&~~~\sqrt{nh}\left[(\hat{a}-\beta(t))^\top, (\hat{b}-\beta^\prime(t))^\top h\right]^\top\\
&=-\frac{1}{f_T(t)}\left\{H_n^{-1}L_n+(nh)^{-1/2}H_n^{-1/2}W_n^\top-E\left[(nh)^{-1/2}H_n^{-1/2}W_n^\top\right]\right\},
\end{aligned}
$$
where
\[
\begin{aligned}
W_n^\top=&\frac{1}{\sqrt{nh}}\sum_{i=1}^n \left[(1-\tau)I(x_i^\top\beta(T_i)-r_i(t)>t_{2i})\right.\\
&-\left.\tau I(x_i^\top\beta(T_i)-r_i(t)\leq t_{1i})\right]H_n^{-1/2}x^*_{i}K_i(t).
\end{aligned}
\]
Let $C_i=\left[(1-\tau)I(x_i^\top\beta(T_i)-r_i(t)>t_{2i})-\tau I(x_i^\top\beta(T_i)-r_i(t)\leq t_{1i})\right]$, then
$W_n^\top=\frac{1}{\sqrt{nh}}\sum_{i=1}^nC_iH_n^{-1/2}x^*_{i}K_i(t).$
Thus
$$
\begin{aligned}
&\sqrt{nh}H_nf_T(t)\left((\hat{a}-\beta(t))^\top, (\hat{b}-\beta^\prime(t))^\top h\right)^\top+L_n\\
=&(nh)^{-1} E\sum_{i=1}^nC_ix^*_{i}K_i(t)-(nh)^{-1}\sum_{i=1}^nC_ix^*_{i}K_i(t).
\end{aligned}
$$
Then calculate the variance of $(nh)^{-1}\sum_{i=1}^nC_ix^*_{i}K_i(t)$,
$$
\begin{aligned}
&\rm Var\left((nh)^{-1}\sum_{i=1}^nC_ix^*_{i}K_i(t)\right)\\
&=(nh)^{-1}\sum_{i=1}^n\left\{E(C_i^2x^*_iK_i^2(t)x^{*\top}_i)-E\left[C_ix^*_iK_i(t)\right]E\left[C_ix^*_iK_i(t)\right]\right\}\\
&=(nh)^{-1}\sum_{i=1}^nE\left\{x^*_ix^{*\top}_i[(1-\tau)^2P_{2i}+\tau^2P_{1i}+2\tau(\tau-1)P_i]f_T(t)\right\}+o_p(h)\\
&=\tilde{H_n}+o_p(h),
\end{aligned}
$$
where
\[ P_{1i}=P\left(x_i^\top\beta(T_i)\leq t_{1i}\bigr|X_i,T_i\right)P\left(x_i^\top\beta(T_i)>t_{1i}\bigr|X_i,T_i\right)+o(1), \]
\[ P_{2i}=P\left(x_i^\top\beta(T_i)>t_{2i}\bigr|X_i,T_i\right)P\left(x_i^\top\beta(T_i)\leq t_{2i}\bigr|X_i,T_i\right)+o(1), \]
\[ P_i=P\left(x_i^\top\beta(T_i)>t_{2i}\bigr|X_i,T_i\right)P\left(x_i^\top\beta(T_i)\leq t_{1i}\bigr|X_i,T_i\right)+o(1), \]
\[ \tilde{H_n}=(nh)^{-1}\sum_{i=1}^nE\left\{x^*_ix^{*\top}_i\left[(1-\tau)^2P_{2i}+\tau^2P_{1i}+2\tau(\tau-1)P_i\right]f_T(t)\right\}.\]
Noting the fact that
$(nh)^{-1}\sum_{i=1}^nC_ix^*_{i}K_i(t)-E(nh)^{-1} \sum_{i=1}^nC_ix^*_{i}K_i(t)\sim N(0, \tilde{H_n}).$
Then
\[\sqrt{nh}\tilde{H_n}^{-1/2}H_nf_T(t)((\hat{a}-\beta(t))^\top, (\hat{b}-\beta^\prime(t))^\top h)^\top+\tilde{H_n}^{-1/2}L_n \stackrel{d}{\longrightarrow} N(0, E_m).\]
Therefore, we have Theorem 2 holds true.


\nolinenumbers

% Either type in your references using
% \begin{thebibliography}{}
% \bibitem{}
% Text
% \end{thebibliography}
%
% or
%
% Compile your BiBTeX database using our plos2015.bst
% style file and paste the contents of your .bbl file
% here. See http://journals.plos.org/plosone/s/latex for
% step-by-step instructions.
%
\begin{thebibliography}{}

%\bibitem{bib1}
%Conant GC, Wolfe KH.
%\newblock {{T}urning a hobby into a job: how duplicated genes find new
%  functions}.
%\newblock Nat Rev Genet. 2008 Dec;9(12):938--950.


\bibitem{Cleveland1993}
Cleveland WS, Grosse E, Shyu WM.
\newblock {{L}ocal regression models in: Chambers JM, Hastie TJ, editors}.
\newblock Statistical Models in S. 1993;8:309--376.

\bibitem{Hastie1993}
Hastie TJ, Tibshirani R.
\newblock {{V}arying-coefficient models}.
\newblock Journal of the Royal Statistical Society Series B. 1993;55(5):757--796.

\bibitem{HuangandWu2002}
Huang JZ, Wu CO, Zhou L.
\newblock {{V}arying-coefficient models and basis function approximations for the analysis of repeated measurements}.
\newblock Biometrika. 2002;89(1):111--128.

\bibitem{Honda2004}
Honda T.
\newblock {{Q}uantile regression in varying coefficient models}.
\newblock Journal of Statistical Planning and Inference. 2004;121(1):113--125.


\bibitem{CaiandXu2009}
Cai Z, Xu X.
\newblock {{N}onparametric quantile estimations for dynamic smooth coefficient models}.
\newblock Journal of the American Statistical Association. 2009;104(485):371--383.


\bibitem{YuanandJu2017}
Yuan XH, Ju TT.
\newblock {{W}eighted quantile regression for varying-Coefficient models with missing covariates based on empirical likelihood}.
\newblock Journal of Jilin University(Science Edition). 2017;55(02):281--288.


\bibitem{TangandZhou2015}
Tang LJ, Zhou ZG.
\newblock {{W}eighted local linear CQR for varying-coefficient models with missing covariates}.
\newblock TEST. 2015;24(3):583--604.

\bibitem{Sun2015}
Sun J, Sun QH.
\newblock {{A}n improved and efficient estimation method for varying-coefficient model with missing covariates}.
\newblock Statistics and Probability Letters. 2015;107:296--303.

\bibitem{Bassett1978}
Koenker R, Bassett JrG.
\newblock {{R}egression quantiles}.
\newblock Econometrica. 1978;46:33--50.

\bibitem{Zhao2013}
Zhao ZW, Wang DH, Peng CX.
\newblock {{C}oefficient constancy test in generalized random coefficient autoregressive model}.
\newblock Applied Mathematics and Computation. 2013;219(20):10283--10292.

\bibitem{Sun2006}
Sun JG.
\newblock {{T}he statistical analysis of interval-censored failure time Data}.
\newblock Publications of the American Statal Association. 2012;102(480):1473-1474.

\bibitem{FengandDuan2017}
Feng YQ, Duan R, and Sun JG.
\newblock {{N}onparametric comparison of survival functions based on interval-censored data with unequal censoring}.
\newblock Statistics in Medicine. 2017;36(12):1895--1906.

\bibitem{ChayandPowell2001}
Chay KY, Powell JL.
\newblock {{S}emiparametric censored regression models}.
\newblock Journal of Economic Perspectives. 2001;15(4):29--42.

\bibitem{JiandPeng2012}
Ji S, Peng L, Cheng Y, et al.
\newblock {{Q}uantile regression for doubly censored data}.
\newblock Biometrics. 2012;68(1):101--112.

\bibitem{LiandZhang1998}
Li G, Zhang CH.
\newblock {{L}inear regression with interval censored data}.
\newblock The Annals of Statistics. 1998;26(4):1306--1327.

\bibitem{LinandHe2012}
Lin GX, He XM, Portnoy S.
\newblock {{Q}uantile regression with doubly censored data}.
\newblock Computational Statistics and Data Analysis. 2012;56(4):797--812.


\bibitem{ZhouandFeng2017}
Zhou XQ, Feng YQ, Du XL.
\newblock {{Q}uantile regression for interval censored data}.
\newblock Communications in Statistics-Theory and Methods. 2017;46(8):3848--3863.

\bibitem{YinandZeng2014}
Yin GS, Zeng DL, Li H.
\newblock {{C}ensored quantile regression with varying coefficients}.
\newblock Statistica Sinica. 2014;24(2):855--870.

\bibitem{XieandZhou2015}
Xie SG, Wan Alan TK, Zhou Y.
\newblock {{Q}uantile regression methods with varying-coefficient models for censored data}.
\newblock Computational Statistics and Data Analysis. 2015;88(02):154--172.

\bibitem{Koenker2001}
Koenker R, Hallock KF, Hallock.
\newblock {{Q}uantile regression}.
\newblock Journal of Economic Perspectives. 2001;15(4):143--156.

\bibitem{WuandChiang2000}
Wu CO, Chiang CT.
\newblock {{K}ernel smoothing on varying coefficient models with longitudinal dependent variable}.
\newblock Statistica Sinica. 2000;10(2):433--456.

\bibitem{Kim2010}
Kim YJ, Cho HJ, Kim J, et al.
\newblock {{M}edian regression model with interval censored data}.
\newblock Biometrical. 2010;52(2):201--208.


\end{thebibliography}


\end{document}
